# Supplementary material for: Helping Rabbits Cope with Veterinary Acts and Vaccine-Related Stress: The Effects of the Rabbit Appeasing Pheromone (RAP)
Source: Animals (Basel). 2024 Dec 9;14(23):3549. doi: 10.3390/ani14233549 (PMC11639917; doi:10.3390/ani14233549)
Supplement: Supplementary file 1 [file animals-14-03549-s001.zip]

Archive with 2 entries (1 files):
- Asproni_et_al_suppl_mat/
- Asproni_et_al_suppl_mat/S1_Asproni_et_al.pdf
